# Supplementary material for: Factors Influencing Milk Quality and Subclinical Mastitis in Dairy Herds Housed in Compost-Bedded Pack Barn System
Source: Animals (Basel). 2023 Nov 24;13(23):3638. doi: 10.3390/ani13233638 (PMC10705328; doi:10.3390/ani13233638)
Supplement: Supplementary file 1 [file animals-13-03638-s001.zip]

Archive with 1 entries (1 files):
- animals-2674320-supplementary.pdf
